# Supplementary material for: Exploration of Free Energy Surface of the Au10 Nanocluster at Finite Temperature
Source: Molecules. 2024 Jul 18;29(14):3374. doi: 10.3390/molecules29143374 (PMC11279810; doi:10.3390/molecules29143374)
Supplement: Supplementary file 1 [file molecules-29-03374-s001.zip]

Archive with 1 entries (1 files):
- molecules-3052005-supplementary.pdf
